# Supplementary material for: Infrequent Loss of Luminal Differentiation in Ductal Breast Cancer Metastasis
Source: PLoS One. 2013 Oct 21;8(10):e78097. doi: 10.1371/journal.pone.0078097 (PMC3804564; doi:10.1371/journal.pone.0078097)
Supplement: Table S1 — Immunohistochemical results for luminal markers and Her2. (XLSX) [file pone.0078097.s001.xlsx]

## Sheet: Sheet1
ID_patient	ID_sample	class	Grade	ER_Hscore	ER status	PR status	GATA3_Hscore	GATA3 status	HER2_int	Luminal status	HER2 status	TN status
1	1	PM	3	1	neg	neg	2	pos	1	n	neg	y
1	2	LNM		1	neg	neg	12	pos	0
2	3	PM	3	0	neg	neg	2	pos	3	n	pos	n
2	259	N		6	pos	pos	9	pos
2	260	DCIS		0	neg	neg	1	neg	3
2	4	LNM		0	neg	neg	6	pos	3
3	5	PM	3	2	pos	pos	6	pos	0	y	neg	n
3	6	LNM		6	pos	pos	12	pos	0
4	7	PM	3	0	neg	neg	0	neg	1	n	neg	y
4	8	LNM		0	neg	neg	0	neg	0
5	9	PM	2	4	pos	pos	12	pos	0	y	neg	n
5	261	N		2	pos	pos	8	pos	1
5	262	DCIS		N.D.	N.D.	pos	8	pos
5	10	LNM		4	pos	N.D.	12	pos	0
6	11	PM	2	12	pos	neg	8	pos	0	y	neg	n
6	12	LNM		12	pos	neg	12	pos	0
7	13	PM	2	8	pos	N.D.	8	pos	1	y	neg	n
7	263	N		2	neg	pos	2	pos				n
7	14	LNM		N.E.	N.E.	N.D.	N.E.	N.E.	N.E.
8	15	PM	2	1	neg	neg	2	pos	0	n	neg	y
8	16	LNM		1	neg	neg	2	pos	1
9	17	PM	2	0	neg	neg	0	neg	3	n	pos	n
9	18	LNM		0	neg	neg	4	pos	3			n
10	19	PM	2	12	pos	neg	8	pos	1	y	neg	n
10	264	N			neg	neg	4	pos
10	20	LNM		8	pos	neg	12	pos	1
11	21	PM	2	12	pos	pos	8	pos	1	y	neg	n
11	22	LNM		12	pos	pos	8	pos	1
12	23	PM	2	8	pos	pos	8	pos	1	y	neg	n
12	24	LNM		8	pos	pos	8	pos	1
13	25	PM	2	4	pos	pos	8	pos	2		2	n
13	26	LNM		4	pos	pos	8	pos	1
13	314	LNM		6	pos	pos	6	pos	1
14	27	PM	2	2	pos	pos	8	pos	0	y	neg	n
14	28	LNM		8	pos	pos	12	pos	N.E.
14	265	N		6	pos	pos	6	pos	0
14	316	LNM		6	pos	pos	12	pos	0
15	29	PM	3	0	neg	neg	4	pos	2	n	neg	y
15	133	PM	3	1	neg	neg	6	pos	2	n	neg	y
15	30	LNM		0	neg	neg	4	pos	2
15	134	LNM		1	neg	neg	6	pos	2
16	31	PM	2	8	pos	neg	12	pos	0	y	neg	n
16	32	LNM		8	pos	neg	12	pos	0
17	33	PM	2	0	neg	pos	8	pos	0	y	neg	n
17	266	DCIS		2	pos	pos	8	pos	0
17	34	LNM		8	pos	pos	12	pos	0
18	35	PM	2	12	pos	neg	8	pos	1	y	neg	n
18	267	DCIS		12	pos	pos	8	pos	1
18	36	LNM		12	pos	neg	8	pos	1
18	319	PM	2	12	pos	neg	6	pos	1	y	neg	n
18	320	LNM		9	pos		6	pos	1
19	37	PM	2	12	pos	neg	12	pos	1	y	neg	n
19	38	LNM		8	pos	neg	12	pos	2
20	39	PNM	1	8	pos	pos	8	pos	1	y	neg	n
21	40	PNM	3	0	neg	neg	1	neg	0	n	neg	y
22	41	PNM	2	0	neg	neg	1	neg	1	n	neg	y
23	42	PNM	3	0	neg	neg	0	neg	3	n	pos	n
24	43	PNM	2	3	pos	neg	1	neg	0	y	neg	n
25	44	PNM	2	0	neg	neg	N.E.	N.E.	0	n	neg	y
26	45	PNM	2	6	pos	pos	9	pos	0	y	neg	n
27	46	PM	3	1	neg	neg	12	pos	3	n	pos	n
27	253	N		0	neg	neg	4	pos	0
27	47	LNM		1	neg	neg	6	pos	2
28	48	PM	3	0	neg	neg	0	neg	3	n	pos	n
28	49	LNM		1	neg	neg	0	neg	3
29	50	PM	3	8	pos	pos	8	pos	2	y	neg	n
29	51	LNM		4	pos	pos	2	neg	2
29	191	PM	2	12	pos	pos	12	pos	2		2
29	192	LNM		8	pos	pos	2	neg	3
30	52	PM	3	0	neg	pos	1	neg	1	y	neg	n
30	53	LNM		8	pos	pos	6	pos	1
30	54	DM		0	neg	neg	0	neg	1
31	55	PM	2	8	pos	pos	8	pos	1	y	neg	n
31	56	LNM		8	pos	pos	3	pos	0
32	57	PNM	2	6	pos	pos	0	pos		y	neg	n
33	58	PM	2	4	pos	pos	4	pos	1	y	neg	n
33	59	LNM		1	neg	pos	2	neg	1
34	60	PNM	2	6	pos	pos	6	pos	1	y	neg	n
35	61	PM	2	3	pos	neg	12	pos	1	y	neg	n
35	62	LNM		2	pos	pos	12	pos	1
36	63	PNM	2	12	pos	pos	12	pos	1	y	neg	n
37	64	PM	3	1	neg	neg	0	neg	0	n	neg	y
37	65	LNM		1	neg	pos	1	neg	0
38	66	PNM	3	6	pos	neg	6	pos	2	y	neg	n
39	254	N		2	neg	neg	4	pos	1
39	67	PNM	3	0	neg	pos	1	neg	1	y	neg	n
40	68	PNM	3	0	neg	neg	0	neg	1	n	neg	y
41	69	PNM	2	12	pos	pos	8	pos	1	y	neg	n
41	268	DCIS		12	pos		6	pos	2
42	70	PM	3	0	neg	neg	0	neg	0	n	neg	y
42	71	LNM		0	neg	neg	0	neg	1
43	72	PM	3	6	pos	pos	6	pos	3	n	pos	n
43	73	LNM		8	pos	pos	8	pos	3
44	74	PNM	3	0	neg	neg	0	neg	2		2
45	75	PM	3	4	pos	pos	8	pos	3	n	pos	n
45	76	LNM		4	pos	pos	6	pos	3
46	77	PNM	2	3	pos	pos	6	pos	1	y	neg	n
47	78	PM	2	6	pos	neg	12	pos	3	n	pos	n
47	79	LNM		12	pos	pos	6	pos	3			n
48	80	PNM	2	6	pos	pos	2	pos	1	y	neg	n
49	81	PM	3	8	pos	neg	8	pos	1	y	neg	n
49	82	LNM		6	pos	neg	8	pos	1
50	83	PM	2	6	pos	neg	2	pos	1	y	neg	n
50	84	LNM		12	pos	pos	6	pos	1
51	85	PNM	2	2	pos	pos	1	neg	1	y	neg	n
52	86	PM	2	8	pos	pos	N.E.	N.E.	1	y	neg	n
52	87	LNM		4	pos	pos	8	pos	1
53	88	PNM	2	8	pos	neg	6	pos	1	y	neg	n
54	255	N		2	neg	neg	2	neg	1
54	89	PNM	3	0	neg	neg	0	neg	0	n	neg	y
55	90	PNM	2	6	pos	pos	4	pos	2		2
56	91	PNM	2	2	pos	neg	2	neg	1	y	neg	n
56	269	DCIS		8	pos	pos	2	pos	1
57	92	PNM	2	3	pos	pos	9	pos	1	y	neg	n
58	93	PNM	2	4	pos	pos	3	pos	0	y	neg	n
58	256	N		4	pos	neg	2	neg	1
59	94	PNM	2	0	neg	neg	0	neg	1	n	neg	y
60	95	PM	2	1	neg	neg	4	pos	1	n	neg	y
60	96	LNM		8	pos	pos	12	pos	1
61	97	PNM	2	2	pos	pos	3	pos	1	y	neg	n
62	98	PM	2	12	pos	pos	8	pos	1	y	neg	n
62	99	LNM		12	pos	neg	4	pos	2
63	100	PNM	2	12	pos	neg	12	pos	1	y	neg	n
64	101	LNM		8	pos	pos	6	pos	2
65	102	PNM	2	6	pos	neg	4	pos	3	n	pos	n
66	103	PM	2	8	pos	neg	3	pos	1	y	neg	n
66	104	LNM		12	pos	pos	12	pos	1
66	193	PM	2	12	pos	pos	12	pos	2	y	neg	n
66	194	LNM		12	pos	N.E.	12	pos	2
67	105	PNM	2	12	pos	pos	6	pos	1	y	neg	n
68	106	PM	2	1	neg	pos	1	neg	1	y	neg	n
68	107	LNM		6	pos	pos	9	pos	1
69	108	PNM	3	0	neg	neg	1	neg	1	n	neg	y
70	109	PM	3	12	pos	neg	6	pos	2	n	pos	n
70	110	LNM		12	pos	neg	8	pos	2
71	257	N		1	neg	pos	9	pos	1
71	111	PM	2	3	pos	pos	12	pos	2	y	neg	n
71	112	DM		12	pos	neg	12	pos	2
71	152	DM		12	pos	neg	8	pos	2
72	113	PM	2	12	pos	neg	6	pos	1	y	neg	n
72	114	LNM		9	pos	neg	12	pos	1
73	115	PM	3	6	pos	pos	2	pos	2	n	pos	n
73	116	LNM		12	pos	neg	2	neg	2
74	117	PNM	2	N.E.	N.E.	neg	0	neg	2		2
74	270	DCIS		3	neg		6	pos	3
75	258	N		2	neg	neg	3	neg	1
75	118	PNM	3	0	neg	neg	0	neg	1	n	neg	y
76	119	DM		0	neg	neg	2	pos	2
77	120	PM	1	6	pos	pos	8	pos	1	y	neg	n
77	121	LNM		3	pos	pos	4	pos	1
78	122	DM		2	pos	pos	12	pos	1
79	123	PM	2	8	pos	pos	12	pos	1	y	neg	n
79	124	LNM		8	pos	pos	9	pos	0
80	125	DM		0	neg	neg	1	neg	2
80	126	DM		0	neg	neg	12	pos	3
81	127	PM	3	0	neg	neg	0	neg	1	n	neg	y
81	128	LNM		0	neg	neg	0	neg	1		neg
82	129	PM	2	6	pos	N.E.	12	pos	1	y	neg	n
82	130	LNM		4	pos	pos	6	pos	1
83	131	PM	3	0	neg	neg	0	neg	1	n	neg	y
83	132	LNM		0	neg	neg	1	neg	1		neg
84	289	DM		12	pos		4	pos	1
84	135	DM		12	pos	pos	12	pos	2
84	290	DM		8	pos		12	pos	1
85	136	DM		N.E.	N.E.	neg	1	neg	1
85	137	DM		12	pos	pos	8	pos	2
85	275	DM		12	pos		12	pos	1
86	138	PM	3	2	pos	neg	9	pos	3	n	pos	n
86	139	DM		4	pos	neg	6	pos	3
87	140	PM	2	0	neg	neg	6	pos	3	n	pos	n
87	141	LNM		1	neg	neg	6	pos	3
88	142	PM	2	2	pos	pos	9	pos	1	y	neg	n
88	247	PM	2	8	pos	pos	12	pos	2	y	neg	n
88	143	LNM		1	neg	neg	6	pos	1
89	144	DM		0	neg	neg	1	neg	0
89	145	DM		0	neg	neg	1	neg	0
90	146	DM		0	neg	neg	9	pos	2
91	147	PM	2	12	pos	neg	8	pos	1	y	neg	n
92	148	PM	3	1	neg	neg	6	pos	2		2
92	149	LNM		0	neg	neg	6	pos	2
93	150	LNM		12	pos	neg	12	pos	2
94	153	DM		6	pos	neg	12	pos	2
95	154	DM		4	pos	neg	12	pos	1
96	155	PM	2		N.E.	pos	2	pos	3	n	pos	n
96	156	LNM		12	pos	pos	12	pos	3
97	157	PM	1	8	pos	pos	6	pos	2		2
97	158	LNM		12	pos	pos	6	pos	2
98	159	PM	2	8	pos	neg	4	pos	1	y	neg	n
98	160	LNM		0	neg	neg	4	pos	1
99	161	PM	2	12	pos	pos	12	pos	3	n	pos	n
99	162	LNM		12	pos	neg	8	pos	3
100	163	PM	3	12	pos	pos	4	pos	2		2
100	164	LNM		12	pos	pos	4	pos	2
101	165	PM	2	0	neg	neg	0	neg	1	n	neg	y
101	166	LNM		0	neg	neg	0	neg	N.E.
102	167	PM	2	12	pos	pos	12	pos	2	y	neg	n
102	168	LNM		12	pos	pos	8	pos	2
103	169	PM	1	12	pos	neg	6	pos	2		2
103	170	LNM		12	pos	pos	8	pos	2
104	171	PM	2	8	pos	pos	8	pos	1	y	neg	n
104	172	LNM		8	pos	pos	1	neg	1
105	173	PM	2	12	pos	neg	12	pos	2		2
105	174	LNM		12	pos	neg	6	pos	2
106	175	PM	2	0	neg	neg	0	neg	1	n	neg	y
106	176	LNM		0	neg	neg	0	neg	1
107	177	PM	1	N.E.	N.E.	pos	9	pos	2		2
107	178	LNM		12	pos	pos	9	pos	2
108	179	PM	2	12	pos	pos	6	pos	2		2
108	180	LNM		8	pos	pos	4	pos	1
109	183	PM	3	N.E.	N.E.	N.E.	N.E.	N.E.	N.E.		N.E.
109	184	LNM		0	neg	neg	0	neg	2
110	185	PM	2	4	pos	pos	2	pos	3	n	pos	n
110	186	LNM		0	neg	pos	2	pos	3
111	187	PM	2	0	neg	neg	3	neg	3	n	pos	n
111	188	LNM		N.E.	N.E.	N.E.	N.E.	N.E.	N.E.
112	189	PM	1	6	pos	pos	0	neg	1	y	neg	n
112	190	LNM		12	pos	pos	6	pos	2
113	195	PM	2	8	pos	neg	6	pos	2		2
113	196	LNM		0	neg	neg	N.E.	N.E.	3
114	197	PM	1	12	pos	pos	6	pos	1	y	neg	n
114	198	LNM		N.E.	N.E.	N.E.	N.E.	N.E.	1
115	199	PM	3	0	neg	neg	0	neg	2		neg	y
115	200	LNM		0	neg	neg	0	neg	2
116	203	PM	2	8	pos	pos	8	pos	2		2
116	204	LNM		4	pos	pos	6	pos	1
117	205	PM	1	12	pos	N.E.	N.E.	N.E.	1	y	neg	n
117	206	LNM		12	pos	pos	0	neg	1
118	208	LNM		8	pos	pos	0	neg	2
119	209	PM	1	8	pos	pos	9	pos	1	y	neg	n
119	210	LNM		N.E.	N.E.	neg	N.E.	N.E.	0
120	211	PM	3	4	pos	pos	2	pos	0	y	neg	n
120	212	LNM		12	pos	N.E.	12	pos	0
121	213	PM	3	12	pos	pos	6	pos	2		2
121	214	LNM		8	pos	pos	2	pos	2
122	215	PM	2	12	pos	pos	9	pos	2		2
122	216	LNM		12	pos	neg	12	pos	2
123	217	PM	2	12	pos	pos	0	neg	2		2
123	218	LNM		12	pos	pos	0	neg	2
124	219	PM	2	12	pos	neg	12	pos	2	y	neg	n
124	220	LNM		2	pos	neg	9	pos	2
125	221	PM	2	4	pos	pos	4	pos	1	y	neg	n
125	222	LNM		12	pos	pos	2	pos	1
126	223	PM	2	12	pos	neg	4	pos	2	y	neg	n
126	224	LNM		8	pos	neg	4	pos	2
127	225	PM	2	12	pos	pos	12	pos	2		2
127	226	LNM		12	pos	pos	12	pos	2
128	227	PM	2	8	pos	neg	2	pos	2		2
128	228	LNM		4	pos	neg	2	pos	2
129	229	PM	3	8	pos	neg	6	pos	1	y	neg	n
129	230	LNM		N.E.	N.E.	N.E.	N.E.	N.E.	N.E.
130	231	PM	2	12	pos	pos	8	pos	1	y	neg	n
130	232	LNM		4	pos	pos	2	pos	1
131	233	PM	2	12	pos	pos	6	pos	2		pos	n
131	234	LNM		12	pos	pos	12	pos	3
132	235	PM	3	12	pos	neg	12	pos	2		2
132	236	LNM		12	pos	pos	12	pos	2
133	237	PM	2	4	pos	pos	2	pos	2		2
133	238	LNM		N.E.	N.E.	pos	N.E.	N.E.
134	239	PM	2	8	pos	neg	8	pos	1	y	neg	n
134	240	LNM		8	pos	neg	8	pos	1
135	243	PM	1	0	N.E.	N.E.	N.E.	N.E.	2		2
135	244	LNM		12	pos	pos	6	pos	2
136	245	PM	2	9	pos	pos	9	pos	2		2
137	246	PM	2	12	pos	N.E.	12	pos	2		2
138	248	PM	3	8	pos	pos	8	pos	1	y	neg	n
139	250	PM	1	4	pos	neg	N.E.	N.E.	2		2
140	251	PM	2	4	pos	neg	6	pos	1	y	neg	n
141	269	DM		6	pos	N.D	1	neg	1
141	284	DM		9	pos	N.D	6	pos	1
142	271	DM		12	pos	N.D	6	pos	3
143	272	DM		8	pos	N.D	6	pos	0
144	273	DM		3	pos	N.D	1	neg	0
145	274	DM		12	pos	N.D	12	pos	3
146	276	DM		12	pos	N.D	9	pos	1
147	277	DM		2	pos	N.D	4	pos	1
148	278	DM		12	pos	N.D	4	pos	1
149	279	DM		8	pos	N.D	12	pos	3
150	280	DM		8	pos	N.D	4	pos	0
151	281	DM		12	pos	N.D	12	pos	0
152	282	DM		2	neg	N.D	4	pos	3
153	283	DM		4	pos	N.D	12	pos	1
154	285	DM		9	pos	N.D	9	pos	1
155	286	DM		8	pos	N.D	12	pos	1
156	287	DM		4	pos	N.D	9	pos	3
157	288	DM		12	pos	N.D	8	pos	1
158	291	PNM	2	12	pos	neg	12	pos	1	y	neg	n
159	292	PNM	2	12	pos	neg	12	pos	1	y	neg	n
160	293	PNM	2	12	pos	neg	6	pos	1	y	neg	n
161	294	PNM	2	12	pos	pos	9	pos	1	y	neg	n
162	295	PNM	2	12	pos	pos	9	pos	1	y	neg	n
163	296	PNM	2	6	pos	pos	3	pos	1	y	neg	n
164	297	PNM	2	12	pos	pos	12	pos	1	y	neg	n
165	298	PNM	2	12	pos	pos	9	pos	1	y	neg	n
166	299	PNM	2	9	pos	pos	12	pos	0	y	neg	n
167	300	PNM	2	12	pos	pos	6	pos	1	y	neg	n
168	301	PNM	3	12	pos	neg	9	pos	1	y	neg	n
169	302	PNM	2	12	pos	pos	12	pos	1	y	neg	n
170	303	PNM	2	12	pos	neg	8	pos	1	y	neg	n
171	304	PNM	2	12	pos	pos	9	pos	1	y	neg	n
172	305	PNM	2	12	pos	pos	6	pos	1	y	neg	n
173	306	PNM	3	12	pos	pos	12	pos	0	y	neg	n
174	307	PNM	2	12	pos	pos	6	pos	1	y	neg	n
175	308	PNM	2	12	pos	pos	6	pos	1	y	neg	n
176	309	PNM	2	6	pos	pos	3	pos	1	y	neg	n
177	310	PNM	2	9	pos	neg	12	pos	1	y	neg	n
178	321	PM	2	12	pos	pos	12	pos	0	y	neg	n
178	322	LNM		6	pos	N.D	6	pos	0
179	325	PM	2	12	pos	pos	6	pos	1	y	neg	n
179	326	LNM		12	pos	N.D	6	pos	1
180	327	PM	2	6	pos	pos	8	pos	2	n	pos	n
180	328	LNM		2	neg	N.D	1	neg	1
181	329	PM	2	8	pos	pos	8	pos	0	y	neg	n
181	330	LNM		12	pos	N.D	12	pos	1
182	331	PM	2	2	pos	pos	6	pos	0	y	neg	n
182	332	LNM		9	pos	N.D	6	pos	1
183	333	PM	2	6	pos	pos	6	pos	1	y	neg	n
183	334	LNM		6	pos	N.D	6	pos	0
184	335	PM	3	9	pos	pos	12	pos	1	y	neg	n
184	336	LNM		12	pos	N.D	12	pos	1
185	337	PM	3	9	pos	pos	12	pos	1	y	neg	n
185	338	LNM		12	pos	N.D	8	pos	0
186	339	PM	2	12	pos	pos	12	pos	0	y	neg	n
186	340	LNM		9	pos	N.D	6	pos	0
187	341	PM	3	12	pos	pos	12	pos	1	y	neg	n
187	342	LNM		12	pos	N.D	9	pos	1
188	343	PM	2	8	pos	neg	9	pos	2	y	neg	n
188	344	LNM		8	pos	N.D	8	pos	1
189	345	PM	2	9	pos	pos	6	pos	1	y	neg	n
189	346	LNM		4	pos	N.D	6	pos	1
190	347	PM	3	6	pos	neg	8	pos	1	y	neg	n
190	348	LNM		3	pos	N.D	3	pos	1
191	349	PM	3	6	pos	neg	6	pos	1	y	neg	n
191	350	LNM		6	pos	N.D	6	pos	1
ER_Hscore: 0-12
ER_status: Hscore > 2 = positive
GATA_Hscore: 0-12
GATA3_status: Hscore > 2 = positive
Luminal_status: y= ER and/or PR positive
HER2_status: pos = HER2 score 3
TN_status: Luminal (n) and HER2 (neg)
N.E.: not evaluable
N.D.: not determined
N: normal breast epithelium from samples with primary tumors.
